# Supplementary material for: Calmodulin Interaction Interface with Plasma Membrane Ca2+-ATPase Isoforms: An Integrative Bioinformatic Analysis
Source: Int J Mol Sci. 2025 Dec 4;26(23):11750. doi: 10.3390/ijms262311750 (PMC12693652; doi:10.3390/ijms262311750)
Supplement: Supplementary file 1 [file ijms-26-11750-s001.zip]

Archive with 7 entries (7 files):
- Supplementary Materials File S6.xlsx
- Supplementary Materials File S7.xlsx
- Supplementary Materials Files S3.pptx
- Supplementary Materials Files S4.pptx
- Supplementary Materials File S1.xlsx
- Supplementary Materials File S2.xlsx
- Supplementary Materials File S5.xlsx
