# Supplementary material for: Calmodulin Interaction Interface with Plasma Membrane Ca2+-ATPase Isoforms: An Integrative Bioinformatic Analysis
Source: Int J Mol Sci. 2025 Dec 4;26(23):11750. doi: 10.3390/ijms262311750 (PMC12693652; doi:10.3390/ijms262311750)
Supplement: Supplementary file 1 [file ijms-26-11750-s001.zip › Supplementary Materials File S6.xlsx]

## Sheet: Hoja1
Supplementary material Table S4. List of diseases related to ATP2B genes.
disease_name	num_genes	num_variants	score	gene_symbol	association_type	score
INTELLECTUAL DEVELOPMENTAL DISORDER,AUTOSOMAL DOMINANT 66	1	11	0.5	ATP2B1	CausalMutation	0.5
Neurodevelopmental Disorders	532	664	0.5	ATP2B1	CausalMutation	0.5
Neurodevelopmental Disorders	532	664	0.5	ATP2B1	GeneticVariation	0.5
Neurodevelopmental delay	231	320	0.5	ATP2B1	GeneticVariation	0.5
Autistic Disorder	427	127	0.4	ATP2B1	GeneticVariation	0.4
DEAFNESS,AUTOSOMAL DOMINANT 82	1	5	0.5	ATP2B2	CausalMutation	0.5
Deafness,Autosomal Recessive 12	7	547	0.5	ATP2B2	CausalMutation	0.5
hearing impairment	182	640	0.75	ATP2B2	GeneticVariation	0.75
Neurodevelopmental Disorders	532	664	0.55	ATP2B2	GeneticVariation	0.55
Autosomal dominant isolated sensorineural deafness type DFNA	55	12	0.4	ATP2B2	CausalMutation	0.4
Epileptic encephalopathy	86	1608	0.4	ATP2B2	CausalMutation	0.4
Epileptic encephalopathy	86	1608	0.4	ATP2B2	GeneticVariation	0.4
SPINOCEREBELLAR ATAXIA,X-LINKED 1	1	13	0.8	ATP2B3	GeneticVariation	0.8
SPINOCEREBELLAR ATAXIA,X-LINKED 1	1	13	0.8	ATP2B3	CausalMutation	0.8
Oropharyngeal Dysphagia	1	1	0.4	ATP2B3	CausalMutation	0.4
Aldosterone Producing Adrenal Cortical Adenoma	2	10	0.5	ATP2B3	CausalMutation	0.5
Abnormality of the cerebral cortex	4	4	0.4	ATP2B3	CausalMutation	0.4
Dental caries	5	176	0.4	ATP2B3	CausalMutation	0.4
Skeletal muscle atrophy	6	8	0.4	ATP2B3	CausalMutation	0.4
Neonatal Hypotonia	14	25	0.45	ATP2B3	GeneticVariation	0.45
Muscle hypotonia	91	85	0.55	ATP2B3	CausalMutation	0.55
Microcephaly (physical finding)	350	451	0.4	ATP2B3	CausalMutation	0.4
Global developmental delay	381	528	0.5	ATP2B3	CausalMutation	0.5
Intellectual Disability	644	1629	0.45	ATP2B3	CausalMutation	0.45
Malignant neoplasm of prostate	620	1419	0.4	ATP2B4	GeneticVariation	0.4
