# Supplementary material for: Calmodulin Interaction Interface with Plasma Membrane Ca2+-ATPase Isoforms: An Integrative Bioinformatic Analysis
Source: Int J Mol Sci. 2025 Dec 4;26(23):11750. doi: 10.3390/ijms262311750 (PMC12693652; doi:10.3390/ijms262311750)
Supplement: Supplementary file 1 [file ijms-26-11750-s001.zip › Supplementary Materials File S7.xlsx]

## Sheet: Hoja 1
Supplementary material Table S5 . Free energy variation determined using a PEPFOLD4-HawkDock workflow.
PMCA literature reported mutations	ΔG	ΔΔG
PMCA2b (V → F)	-28.34	-2.31
PMCA3b (W → A)	-12.87	13.16
PMCA3b (G → D)	-19.47	6.56
The calculations were based on the first model of the HawkDock server.
Values expressed in kcal/mol.
