# Supplementary material for: Calmodulin Interaction Interface with Plasma Membrane Ca2+-ATPase Isoforms: An Integrative Bioinformatic Analysis
Source: Int J Mol Sci. 2025 Dec 4;26(23):11750. doi: 10.3390/ijms262311750 (PMC12693652; doi:10.3390/ijms262311750)
Supplement: Supplementary file 1 [file ijms-26-11750-s001.zip › Supplementary Materials File S1.xlsx]

## Sheet: Hoja 2
Supplementary Table S1. Search terms and accession codes of PMCA isoforms and their alternative splicing variants retrieved from GenBank.
Search term	Accession codes (Isoform)	Accession codes (Alternative splicing variant)
ATP2B1 Homo sapiens	PMCA1: NP_001001323.1	PMCA1a: NP_001001323.1 PMCA1b: NP_001353449.1
ATP2B2 Homo sapiens	PMCA2: NP_001001331.1	PMCA2a: NP_001001331.1 PMCA2b: NP_001340493.1 PMCA2c: NP_001317540.1 PMCA2d: NP_001350791.1
ATP2B3 Homo sapiens	PMCA3: NP_001001344.1	PMCA3a: NP_001375289.1 PMCA3b: NP_001001344.1
ATP2B4 Homo sapiens	PMCA4: NP_001001396.1	PMCA4a: NP_001001396.1 PMCA4b: NP_001675.3 PMCA4c: NP_001352712.1
