# Supplementary material for: Calmodulin Interaction Interface with Plasma Membrane Ca2+-ATPase Isoforms: An Integrative Bioinformatic Analysis
Source: Int J Mol Sci. 2025 Dec 4;26(23):11750. doi: 10.3390/ijms262311750 (PMC12693652; doi:10.3390/ijms262311750)
Supplement: Supplementary file 1 [file ijms-26-11750-s001.zip › Supplementary Materials File S2.xlsx]

## Sheet: PolyPhen-2
Supplementary Table S2. PolyPhen-2 analysis of evaluated substitutions on the functionality of PMCA isoforms.
Isoform	Susbtitution	HumDiv			HumVar
		Score (prediction)	Sensitivity	Specificity	Score (prediction)	Sensitivity	Specificity
PMCA1a (NP_001001323.1 )	L5R (1111)	1 (probably damaging)	0	1	0.996 (probably damaging)	0.36	0.97
	N6I (1112)	0.998 (probably damaging)	0.75	0.96	0.934 (probably damaging)	0.67	0.91
	I8T (1114)	0.769 (possibly damaging)	0.85	0.92	0.771 (possibly damaging)	0.76	0.86
	V14E (1120)	0.994 (probably damaging)	0.69	0.97	0.884 (probably damaging)	0.73	0.88
	F18S (1124)	0.962 (probably damaging)	0.78	0.95	0.549 (possibly damaging)	0.82	0.82
PMCA1b (NP_001353449.1)	L5R (1111)	0.741 (possibly damaging)	0.85	0.92	0.528 (possibly damaging)	0.82	0.82
	N6I (1112)	0.402 (benign)	0.90	0.90	0.232 (benign)	0.88	0.75
	I8T (1114)	0.952 (possibly damaging)	0.79	0.95	0.579 (possibly damaging)	0.81	0.83
	V14E (1120)	1 (probably damaging)	0	1	0.996 (probably damaging)	0.36	0.97
	F18S (1124)	0.999 (probably damaging)	0.14	0.99	0.994 (probably damaging)	0.46	0.96
PMCA2a (NP_001001331.1)	L5R (1134)	1 (probably damaging)	0	1	0.998 (probably damaging)	0.18	0.98
	N6I (1135)	0.965 (probably damaging)	0.78	0.95	0.960 (probably damaging)	0.63	0.92
	I8T (1137)	0.998 (probably damaging)	0.27	0.99	0.996 (probably damaging)	0.36	0.97
	V14D (1143)	0.996 (probably damaging)	0.55	0.98	0.983 (probably damaging)	0.56	0.94
	F18S (1147)	0.999 (probably damaging)	0.14	0.99	0.998 (probably damaging)	0.53	0.95
PMCA2b (NP_001340493.1)	L5R (1089)	0.998 (probably damaging)	0.27	0.99	0.989 (probably damaging)	0.52	0.95
	N6I (1090)	0.957 (probably damaging)	0.78	0.95	0.821 (possibly damaging)	0.74	0.88
	I8T (1092)	0.996 (probably damaging)	0.55	0.98	0.938 (probably damaging)	0.66	0.91
	V14D (1098)	1 (probably damaging)	0	1	0.999 (probably damaging)	0.09	0.99
	F18S (1102)	1 (probably damaging)	0	1	0.998 (probably damaging)	0.18	0.98
PMCA2c (NP_001317540.1)	L5R (1089)	0.997 (probably damaging)	0.41	0.98	0.990 (probably damaging)	0.51	0.95
	N6I (1090)	0.917 (possibly damaging)	0.81	0.94	0.693 (possibly damaging)	0.78	0.85
	I8T (1092)	0.995 (probably damaging)	0.68	0.97	0.962 (probably damaging)	0.62	0.92
	V14D (1098)	1 (probably damaging)	0	1	0.998 (probably damaging)	0.18	0.98
	F18S (1102)	1 (probably damaging)	0	1	0.996 (probably damaging)	0.36	0.97
PMCA2d (NP_001350791.1)	L5R (1089)	1 (probably damaging)	0	1	0.999 (probably damaging)	0.09	0.99
	N6I (1090)	1 (probably damaging)	0	1	0.999 (probably damaging)	0.09	0.99
	I8T (1092)	0.997 (probably damaging)	0.41	0.98	0.995 (probably damaging)	0.45	0.96
	V14D (1098)	1 (probably damaging)	0	1	0.999 (probably damaging)	0.09	0.99
	F18S (1102)	0.999 (probably damaging)	0.14	0.99	0.997 (probably damaging)	0.27	0.98
PMCA3a (NP_001375289.1)	L5R(1108)	1 (probably damaging)	0	1	0.998 (probably damaging)	0.18	0.98
	N6I (1109)	0.980 (probably damaging)	0.75	0.96	0.939 (probably damaging)	0.66	0.91
	I8T (1111)	0.998 (probably damaging)	0.27	0.99	0.984 (probably damaging)	0.55	0.94
	V14E (1117)	0.999 (probably damaging)	0.14	0.99	0.985 (probably damaging)	0.55	0.94
	F18S (1121)	0.999 (probably damaging)	0.14	0.99	0.972 (probably damaging)	0.60	0.93
PMCA3b (NP_001001344.1)	L5R(1108)	0.971 (probably damaging)	0.77	0.96	0.927 (probably damaging)	0.67	0.91
	N6I (1109)	0.965 (probably damaging)	0.78	0.95	0.960 (probably damaging)	0.63	0.92
	I8T (1111)	0.998 (probably damaging)	0.27	0.99	0.993 (probably damaging)	0.47	0.96
	V14E (1117)	0.999 (probably damaging)	0.14	0.99	0.982 (probably damaging)	0.56	0.94
	F18S (1121)	1 (probably damaging)	0	1	0.982 (probably damaging)	0.56	0.94
PMCA4a (NP_001001396.1 )	L5R(1097)	0.999 (probably damaging)	0.14	0.99	0.998 (probably damaging)	0.18	0.98
	N6I (1098)	0.901 (possibly damaging)	0.82	0.94	0.583 (possibly damaging)	0.81	0.83
	I8T (1100)	0.987 (probably damaging)	0.73	0.96	0.979 (probably damaging)	0.57	0.94
	V14E (1106)	0.998 (probably damaging)	0.27	0.99	0.995 (probably damaging)	0.45	0.96
	F18S (1110)	0.712 (possibly damaging)	0.86	0.92	0.583 (possibly damaging)	0.81	0.83
PMCA4b (NP_001675.3)	L5R(1097)	0.999 (probably damaging)	0.14	0.99	0.983 (probably damaging)	0.56	0.94
	N6I (1098)	0.869 (possibly damaging)	0.83	0.93	0.781 (possibly damaging)	0.76	0.87
	I8T (1100)	0.998 (probably damaging)	0.27	0.99	0.974 (probably damaging)	0.59	0.93
	V14E (1106)	0.998 (probably damaging)	0.27	0.99	0.990 (probably damaging)	0.51	0.95
	F18S (1110)	0.987 (probably damaging)	0.73	0.96	0.985 (probably damaging)	0.55	0.94
PMCA4c (NP_001352712.1)	L5R(1097)	1 (probably damaging)	0	1	0.999 (probably damaging)	0.09	0.99
	N6I (1098)	0.953 (possibly damaging)	0.79	0.75	0.831 (possibly damaging)	0.74	0.88
	I8T (1100)	0.997 (probably damaging)	0.41	0.98	0.995 (probably damaging)	0.45	0.96
	V14E (1106)	1 (probably damaging)	0	1	0.998 (probably damaging)	0.18	0.98
	F18S (1110)	0.958 (probably damaging)	0.78	0.95	0.799 (possibly damaging)	0.75	0.87
