# Supplementary material for: Calmodulin Interaction Interface with Plasma Membrane Ca2+-ATPase Isoforms: An Integrative Bioinformatic Analysis
Source: Int J Mol Sci. 2025 Dec 4;26(23):11750. doi: 10.3390/ijms262311750 (PMC12693652; doi:10.3390/ijms262311750)
Supplement: Supplementary file 1 [file ijms-26-11750-s001.zip › Supplementary Materials File S5.xlsx]

## Sheet: Hoja2
Supplementary Table S3. Energy binding for each PMCA CaMBD-CaM complex modeled
		Energy binding
Location of the substitution		Pattern 1			Pattern 2
Substitutions	WT and literature mutations	L5R	N6I	I8T	V14E/D	F18S
PMCA (isoform)/Gibbs function	ΔG	ΔG	ΔG	ΔG	ΔG	ΔG
PMCA1a	-48.22	-52.14	-48.94	-52.36	-44.8	-47.05
PMCA1b	-56.05	-56.74	-61.02	-50.23	-52.9	-50.41
PMCA2a_2b_3b	-61.92	-53.91	-59.01	-54.83	-54.63	-55.33
PMCA2c_2d	-51.12	-50.9	-59.4	-48.91	-41.93	-46.13
PMCA3a	-52.1	-48.99	-50.95	-47.51	-47.11	-51.91
PMCA4a_4c	-54.5	-57.29	-52.78	-50.73	-42.45	-46.6
PMCA4b	-59.2	-56.6	-51.14	-53.77	-43.08	-55.47
PMCA 2b (V→F)	-59.94
PMCA3b (W→A)	-46.04
PMCA3b (G→D)	-50.65
Calculations based on the Alphafold Model 0, employing FoldX
Values expressed in kcal/mol.
